# Supplementary material for: Changes in Gut Microbiota in Peruvian Cattle Genetic Nucleus by Breed and Correlations with Beef Quality
Source: Vet Sci. 2024 Nov 29;11(12):608. doi: 10.3390/vetsci11120608 (PMC11680365; doi:10.3390/vetsci11120608)
Supplement: Supplementary file 1 [file vetsci-11-00608-s001.zip]

Archive with 2 entries (2 files):
- Supplementary Figures_Quilcate et al.pdf
- Supplementary Table_Quilcate et al.xlsx
