# Supplementary material for: Changes in Gut Microbiota in Peruvian Cattle Genetic Nucleus by Breed and Correlations with Beef Quality
Source: Vet Sci. 2024 Nov 29;11(12):608. doi: 10.3390/vetsci11120608 (PMC11680365; doi:10.3390/vetsci11120608)
Supplement: Supplementary file 1 [file vetsci-11-00608-s001.zip › Supplementary Table_Quilcate et al.xlsx]

## Sheet: S1
Table S1. Nutritive value of Composition of the Balanced Feed
	Corn	Soybean meal	Wheat bran	Mineral salts
Dry matter %	35.99
Total protein %	6.72	46.98	11.39
Grease %	114	1.88	3.39
Crude fiber %	23.23	5.43	11.39
Ash %	6.45	6.14	6.27
N free extract %	62.46
Neutral detergent fiber %	52.93
Acid detergent fiber %	31.01
Non-fibrous carbohydrates %	32.76
Total digestible nutrients %	65.56
Humidity %		12.37	13.9
Starch %			24.28
Phosphorus				170 g
Football				250 g
Sodium				18 g
Magnesium				17500 mg
Iron				2200 mg
Zinc				2800 mg
Copper				1000 mg
Manganese				1000 mg
CObalt				60 mg
Iodine				90 mg
Selenio				30 mg
Sulfur				500 mg
Vitamin A				300,000 IU
Vitamin D3				65,000 IU
Vitamin E				220 IU
Chlorine				28 g
Organic Zinc				280 mg
Organic Copper				100 mg
Organic Cobalt				10 mg
Organic Manganese				150 mg

## Sheet: S2
Table S2. List of abbreviations
Hematocrit	HCT
Hemoglobin	HGB
Erythrocytes	RBC
Mean Corpuscular Volume	MCV
Mean Corpuscular Hemoglobin	MCH
Mean Corpuscular Hemoglobin Concentration	MCHC
Leukocytes	WBC
Neutrophils	NEU
Segmented cells	SEG
Lymphocytes	LYM
Monocytes	MON
Eosinophils	EOS
Basophils	BAS%
Neutrophils (%)	NEU%
Lymphocytes (%)	LYM%
Monocytes (%)	MON%
Eosinophils (%)	EOS%
Segmented (%)	SEG%
Triglycerides	TG
Platelets	PLT
Loin skin thickness	GPL
Loin fat thickness	GGL
Loin thickness	GL
loin area	AL
hip skin thickness	GPC
hip fat thickness	GGC
NGM1 marbling	NGM1
NGM2 marbling	NGM2

## Sheet: S3
Table S3. Variables of three breeds groups
Code of nucleus genetic catle	Race	Sex	Weight	GPL	GGL	GL	AL	GPC	GGC	NGM1	NGM2	HCT	HGB	RBC	MCV	MCH	MCHC	WBC	NEU%	SEG%	LYM%	MON%	EOS%	NEU	SEG	LYM	MON	EOS	PLT	TG
3528	Angus	F	491	5.672	4.344	6.882	61.28	4.212	2.904	155.284	124.86	32.4	12.1	7	46	37	17	10	24	24	72	3	1	2.4	2.4	7.2	0.3	0.1	360	17
3529	Angus	F	491	5.776	4.482	6.442	57.48	3.9	2.716	149.414	121.616	27.7	10.2	6.3	44	37	16	7.1	38	38	55	6	1	2.7	2.7	3.9	0.4	0.07	350	29
3531	Angus	F	513	5.766	4.648	6.21	52.376	3.952	3.238	157.502	129.33	26.6	9.6	5.6	48	36	17	7.3	33	33	61	4	2	2.4	2.4	4.4	0.3	0.15	520	19
3564	Angus	F	480	8.218	3.7	6.148	56.936	4.27	2.836	174.152	143.624	29	10.5	5.8	50	36	18	11.1	44	44	50	5	1	4.9	4.9	5.5	0.5	0.1	520	19
3604	Angus	F	491	6.142	3.442	6.05	47.652	3.656	2.45	174.632	136.388	29.6	10.4	6	49	35	17	9.5	32	32	64	2	2	3	3	6.1	0.2	0.2	450	22
178	Braunvieh	F	636	6.774	3.178	7.4	74.818	4.476	2.774	116.036	103.112	32.8	11.7	6.8	49	36	17	10.7	38	38	56	5	1	4	4	6	0.5	0.1	320	41
183	Braunvieh	F	519	7.03	3.65	6.786	63.042	4.988	2.114	98.72	84.286	30.6	10.9	6.6	46	36	16	8.5	37	37	54	4	5	3.1	3.1	4.6	0.3	0.4	360	21
192	Braunvieh	F	444	6.346	3.14	5.568	45.524	4.062	1.806	106.816	87.74	25.3	9	5.4	47	36	17	8.4	29	29	65	4	2	2.4	2.4	5.5	0.3	0.2	330	13
207	F1(SMxBR)	F	446	5.166	3.566	5.378	47.702	3.434	1.348	92.19	85.148	33	11.7	9.2	36	35	13	12.2	40	40	52	5	3	4.9	4.9	6.3	0.6	0.36	450	19
208	F1(SMxBR)	F	450	6.916	2.994	5.29	45.628	3.702	1.278	58.706	46.882	25.2	9.3	5.5	46	37	17	11.5	39	39	56	5	0	4.5	4.5	6.4	0.5	0	410	19
209	F1(SMxBR)	F	509	6.344	2.982	5.358	45.712	3.542	1.104	99.676	81.452	28.9	9.7	7.6	38	34	13	7	28	28	66	5	1	1.9	1.9	4.6	0.3	0.07	160	24

## Sheet: S4
Table S4. Kruskal Wallis results for clinical parameters in cattle by breed.
HCT	p-value
Breed	0.919
HGB
Breed	0.873
RBC
Breed	0.594
MCV
Breed	0.118
MCHC
Breed	0.209
MCH
Breed	0.575
WBC
Breed	0.712
NEU%
Breed	0.825
SEG%
Breed	0.825
LYM%
Breed	0.983
MON%
Breed	0.433
EOS%
Breed	0.538
NEU
Breed	0.856
SEG
Breed	0.856
LYM
Breed	0.652
MON
Breed	0.413
EOS
Breed	0.364
PLT
Breed	0.193
TG
Breed	0.975
WEIGHT
Breed	0.526
GPL
Breed	0.804
GGL
Breed	0.056
GL
Breed	0.0471*
AL
Breed	0.257
GPC
Breed	0.079
GGC
Breed	0.0179*
NGM1
Breed	0.022*
NGM2
Breed	0.0195*

## Sheet: S5
Table S5. Posthoc Bonferroni results for variables in cattle by breed.
GL	p-value
Angus-F1SMBR	0.049*
GGC
Angus-F1SMBR	0.015*
NGM1
Angus-F1SMBR	0.0397*
NGM2
Angus-F1SMBR	0.0268*
